# Supplementary material for: Divergent mammalian body size in a stable Eocene greenhouse climate
Source: Sci Rep. 2020 Mar 4;10:3987. doi: 10.1038/s41598-020-60379-7 (PMC7055232; doi:10.1038/s41598-020-60379-7)
Supplement: Supplementary file 2 — Supplementary Table 2 [file 41598_2020_60379_MOESM2_ESM.xlsx]

## Sheet: Carbon isotopes
Enamel						Passey et al. 2005 + Tipple et al. 2010
Species	Collection number	Stratigraphic level	Coal seam	d13Cc (VPDB)	Standard deviation	d13C (VPDB) of bulk diet	CaCO3 (%)	Code
Propalaeotherium	174	XIV	UK	-10,8	0,12	-27,9	1,1	A
Propalaeotherium	1444	XIV	UK	-9,7	0,17	-26,8	2,8	A
Propalaeotherium	1251	XIV	UK	-11,7	0,10	-28,8	3,7	A
Propalaeotherium	2008a	XIV	UK	-12,9	0,19	-30,0	1,7	A
Lophiodon	592	XIV	UK	-11,8	0,07	-28,9	2,4	A
Propalaeotherium	48a	VI	UMK	-13,7	0,07	-30,8	3,2	B
Propalaeotherium	549a	XVIII	UMK	-11,3	0,08	-28,4	1,9	B
Propalaeotherium	526	XVIII	UMK	-11,5	0,32	-28,6	2,0	B
Lophiodon	65a	XVIII	UMK	-13,8	0,23	-30,9	2,0	B
Propalaeotherium	802	XXII	UMK	-10,8	0,04	-27,9	5,3	C
Lophiodon	191	XXII	UMK	-14,9	0,10	-32	3,2	C
Propalaeotherium	191a	XXII	UMK	-12,3	0,05	-29,4	3,2	C
Propalaeotherium	304a	XXII	UMK	-12,35	0,10	-29,45	1,6	C
Propalaeotherium	16a	XXVI	OMK	-12,1	0,02	-29,2	3,5	D
Lophiodon	104	XXVI	OMK	-14,23	0,05	-31,33	4,7	D
Propalaeotherium	111a	XXXVIII	OMK	-14,5	0,04	-31,6	2,4	E
Propalaeotherium	140a	XXXVIII	OMK	-12,4	0,08	-29,5	2,6	E
Propalaeotherium	140	XXXVI	OMK	-12,0	0,03	-29,1	3,3	E
Propalaeotherium	147	XXXVII	OMK	-13,2	0,06	-30,3	3,9	E
Propalaeotherium	7360	Leo	OMK	-12,1	0,08	-29,2	4,4	G
Propalaeotherium	9001	Leo III	OMK	-11,0	0,16	-28,1	2,2	G
Propalaeotherium	9002	Leo III	OMK	-10,8	0,08	-27,9	4,2	G
Propalaeotherium	9003	Leo III	OMK	-11,0	0,07	-28,1	3,5	G
Lophiodon	4423	Ce I	OHM	-15,4	0,02	-32,5	6,0	H
Lophiodon	4425	Ce I	OHM	-15,3	0,06	-32,4	5,1	H
Lophiodon	7458	Ce I	OHM	-14,3	0,03	-31,4	5,3	H
Dentine
Species	Collection number	Stratigraphic level	Coal seam	d13Cc (VPDB)	Standard deviation	CaCO3 (%)
Propalaeotherium	174	XIV	UK	-9,1	0,17	4,7
Propalaeotherium	1444	XIV	UK	-11,4	0,17	5,3
Propalaeotherium	1251	XIV	UK	-9,9	0,10	5,8
Propalaeotherium	2008a	XIV	UK	-11,2	0,19	4,8
Lophiodon	592	XIV	UK	-11,6	0,07	6,1
Propalaeotherium	48a	VI	UMK	-15,9	0,07	4,6
Propalaeotherium	549a	XVIII	UMK	-15,6	0,08	5,2
Propalaeotherium	526	XVIII	UMK	-16,2	0,32	4,2
Lophiodon	65a	XVIII	UMK	-16,7	0,23	4,2
Propalaeotherium	802	XXII	UMK	-10,3	0,04	4,4
Propalaeotherium	16a	XXVI	OMK	-16,0	0,02	5,4
Propalaeotherium	111a	XXXVIII	OMK	-15,4	0,04	4,0
Propalaeotherium	140a	XXXVIII	OMK	-13,5	0,08	5,7
Propalaeotherium	7360	Leo	OMK	-15,7	0,08	5,4
Propalaeotherium	9001	Leo III	OMK	-15,3	0,16	4,8

## Sheet: Oxygen isotopes
Enamel
Species	Collection number	Stratigraphic level	Coal seam	d18Oc (VSMOW)	Standard deviation	CaCO3 (%)	Code
Propalaeotherium	174	XIV	UK	23,1	0,29	1,1	A
Propalaeotherium	1444	XIV	UK	23,5	0,12	2,8	A
Propalaeotherium	1251	XIV	UK	23,2	0,12	3,7	A
Propalaeotherium	2008a	XIV	UK	23,7	0,33	1,7	A
Lophiodon	592	XIV	UK	23,4	0,12	2,4	A
Propalaeotherium	48a	VI	UMK	23,2	0,07	3,2	B
Propalaeotherium	549a	XVIII	UMK	23,6	0,12	1,9	B
Propalaeotherium	526	XVIII	UMK	22,1	0,20	2,0	B
Lophiodon	65a	XVIII	UMK	24,5	0,15	2,0	B
Propalaeotherium	802	XXII	UMK	24,4	0,04	5,3	C
Lophiodon	191	XXII	UMK	23,1	0,08	3,2	C
Propalaeotherium	191a	XXII	UMK	22,2	0,11	3,2	C
Propalaeotherium	304a	XXII	UMK	22,1	0,13	1,6	C
Propalaeotherium	16a	XXVI	OMK	24,6	0,13	3,5	D
Lophiodon	104	XXVI	OMK	23,2	0,07	4,7	D
Propalaeotherium	111a	XXXVIII	OMK	22,8	0,04	2,4	E
Propalaeotherium	140a	XXXVIII	OMK	22,5	0,15	2,6	E
Propalaeotherium	140	XXXVI	OMK	23,2	0,09	3,3	E
Propalaeotherium	147	XXXVII	OMK	23,0	0,11	3,9	E
Propalaeotherium	7360	Leo	OMK	24,8	0,13	4,4	G
Propalaeotherium	9001	Leo III	OMK	24,7	0,22	2,2	G
Propalaeotherium	9002	Leo III	OMK	24,6	0,07	4,2	G
Propalaeotherium	9003	Leo III	OMK	23,2	0,09	3,5	G
Lophiodon	4423	Ce I	OHM	23,7	0,05	6,0	H
Lophiodon	4425	Ce I	OHM	23,8	0,10	5,1	H
Lophiodon	7458	Ce I	OHM	23,4	0,08	5,3	H
Dentine
Species	Collection number	Stratigraphic level	Coal seam	d18Oc (VSMOW)	Standard deviation	CaCO3 (%)
Propalaeotherium	174	XIV	UK	24,5	0,07	4,7
Propalaeotherium	1444	XIV	UK	21,7	0,23	5,3
Propalaeotherium	1251	XIV	UK	24,5	0,13	5,8
Propalaeotherium	2008a	XIV	UK	23,8	0,60	4,8
Lophiodon	592	XIV	UK	24,1	0,11	6,1
Propalaeotherium	48a	VI	UMK	23,4	0,06	4,6
Propalaeotherium	549a	XVIII	UMK	24,1	0,07	5,2
Propalaeotherium	526	XVIII	UMK	21,3	0,11	4,2
Lophiodon	65a	XVIII	UMK	22,5	0,13	4,2
Propalaeotherium	802	XXII	UMK	22,4	0,15	4,4
Propalaeotherium	16a	XXVI	OMK	22,0	0,12	5,4
Propalaeotherium	111a	XXXVIII	OMK	23,0	0,11	4,0
Propalaeotherium	140a	XXXVIII	OMK	23,5	0,12	5,7
Propalaeotherium	7360	Leo	OMK	22,9	0,06	5,4
Propalaeotherium	9001	Leo III	OMK	23,6	0,11	4,8
