# Supplementary material for: Divergent mammalian body size in a stable Eocene greenhouse climate
Source: Sci Rep. 2020 Mar 4;10:3987. doi: 10.1038/s41598-020-60379-7 (PMC7055232; doi:10.1038/s41598-020-60379-7)
Supplement: Supplementary file 3 — Supplementary Table 1 [file 41598_2020_60379_MOESM3_ESM.xlsx]

## Sheet: Propalaeotherium
Species	Collection number	Stratigraphic level	Coal seam	M1 position	Length 1	Length 2	Length 3	Width 1	Width 2	Width 3	Length mean	Width mean	Ln crown area (mm^2)	Ln M1 normalized crown area (mm^2)	body mass (in g)	Code
P. hassiacum	2665	XIV	LC	l	12.28	12.88	12.5	9.51	9.09	9.26	12.55	9.29	4.75866	4.75866	44781	A
P. hassiacum	1138	XIV	LC	l	9.25	10.33	9.97	7.65	7.57	7.37	9.85	7.53	4.30637	4.30637	22074	A
P. hassiacum	2001	XIV	LC	l	11.25	11.08	11.5	8.33	8.21	8.15	11.28	8.23	4.53082	4.53082	31357	A
P. hassiacum	4192	XIV	LC	l	11.65	14.14	13.09	9.94	10.6	9.56	12.96	10	4.86445	4.86445	52839	A
P. hassiacum	4195	XIV	LC	l	13.6	13.23	13.48	8.85	8.54	8.33	13.44	8.57	4.7465	4.7465	43938	A
P. hassiacum	2235	XIV	LC	l	13.03	13.75	12.89	8.99	8.97	9.04	13.22	9	4.77896	4.77896	46225	A
P. hassiacum	243	XIV	LC	l	10.69	10.61	10.62	7.06	6.96	7.01	10.64	7.01	4.31196	4.31196	22268	A
P. hassiacum	?	XIV	LC	l	12.59	12.83	12.23	9.02	9.02	9.04	12.55	9.03	4.73027	4.73027	42837	A
P. hassiacum	1190	XIV	LC	l	13.19	13.11	12.63	9.36	9.28	9.29	12.98	9.31	4.79579	4.79579	65317	A
P. hassiacum	948	XIV	LC	l	10.35	10.07	9.76	6.75	6.85	6.74	10.06	6.78	4.22254	4.22254	19362	A
P. hassiacum	2530	XIV	LC	l	11.89	12.34	11.52	8.82	8.81	8.73	11.92	8.79	4.65183	4.65183	37891	A
P. hassiacum	1900	XIV	LC	l	12.32	12.26	12.64	9.19	9.14	9.09	12.41	9.14	4.73116	4.73116	42896	A
P. hassiacum	807	XIV	LC	l	10.28	10.89	10.15	7.52	7.39	7.63	10.44	7.51	4.36188	4.36188	24076	A
P. hassiacum	820	XIV	LC	l	12.12	11.88	10.92	8.3	8.34	8.78	11.64	8.47	4.59098	4.59098	34451	A
P. hassiacum	1190	XIV	LC	l	13.4	13.22	13.47	9.24	9.22	9.14	13.36	9.2	4.81147	4.81147	48637	A
P. hassiacum	324	XIV	LC	l	10.46	10.54	10.44	7.76	7.74	7.34	10.48	7.61	4.37893	4.37893	24727	A
P. hassiacum	1179	XIV	LC	l	12.11	11.44	11.96	7.98	7.91	7.64	11.84	7.84	4.53072	4.53072	31353	A
P. hassiacum	3665	XIV	LC	l	13.19	12.99	12.83	9.67	9.54	9.71	13	9.64	4.83087	4.83087	50135	A
P. hassiacum	1119	XIV	LC	l	9.64	9.54	9.44	7.22	7.41	7.17	9.54	7.27	4.23925	4.23925	19874	A
P. hassiacum	2052	XIV	LC	l	12.45	12.76	12.88	9.31	9.08	9.06	12.7	9.15	4.75536	4.75536	44550	A
P. hassiacum	1379	XIV	LC	l	11.62	12.32	11.54	9.25	9.27	9.15	11.83	9.22	4.69201	4.69201	40348	A
P. hassiacum	1053	XIV	LC	l	12.77	11.64	12.8	9.24	9.68	9.46	12.4	9.46	4.76477	4.76477	45211	A
P. hassiacum	1395	XIV	LC	l	13.16	12.12	11.47	8.68	8.69	8.58	12.25	8.65	4.66309	4.66309	38564	A
P. voigti	815	XIV	LC	l	11.58	11.91	11.84	7.94	8.07	7.81	11.78	7.94	4.53832	4.53832	31727	A
P. voigti	2227	XIV	LC	l	10.36	10.8	10.37	7.6	7.51	7.59	10.51	7.57	4.37652	4.37652	24634	A
P. voigti	3762	XIV	LC	l	9.71	9.91	10.65	7.5	7.01	7.24	10.09	7.25	4.29255	4.29255	21602	A
P. voigti	4753	XIV	LC	l	11.62	11.48	10.75	7.28	7.87	7.74	11.28	7.63	4.45512	4.45512	27856	A
P. voigti	1104	XIV	LC	l	11.42	11.42	11.75	7.8	7.7	7.64	11.53	7.71	4.48747	4.48747	29302	A
P. voigti	489	XIV	LC	l	10.59	10.51	10.65	7.91	7.92	7.91	10.58	7.91	4.42709	4.42709	26661	A
P. voigti	4654	XIV	LC	l	11.64	11.65	11.72	7.88	7.85	8.62	11.67	8.12	4.55135	4.55135	32381	A
P. voigti	3762	XIV	LC	l	10.93	10.4	10.37	7.26	7.19	7.19	10.57	7.21	4.33349	4.33349	23031	A
P. voigti	491	XIV	LC	l	10.57	10.73	10.74	7.66	7.68	7.69	10.68	7.68	4.40699	4.40699	25836	A
P. hassiacum	774	XIV	LC	u	12.52	13.03	13.33	15.28	14.74	15.02	12.96	15.01	5.27058	4.78672	46790	A
P. hassiacum	2001	XIV	LC	u	13.1	13.68	13.25	16.26	14.58	16.04	13.34	15.63	5.33996	4.85016	51671	A
P. hassiacum	2873	XIV	LC	u	11.13	11.82	12.05	15.33	15.73	15.11	11.67	15.39	5.19074	4.71371	41741	A
P. hassiacum	1954	XIV	LC	u	12.34	12.29	11.84	14.15	14.3	13.97	12.16	14.14	5.14716	4.67386	39219	A
P. hassiacum	2873	XIV	LC	u	11.69	11.79	12.3	14.71	15.27	14.18	11.93	14.72	5.16826	4.69316	40421	A
P. hassiacum	2637	XIV	LC	u	13.43	13.52	13.5	13.46	14.06	13.03	13.48	13.52	5.20538	4.7271	42624	A
P. hassiacum	2268	XIV	LC	u	11.66	12.24	12.23	13.76	13.96	13.93	12.04	13.88	5.11868	4.64782	37654	A
P. hassiacum	1971	XIV	LC	u	11.91	11.6	11.52	15.54	15.64	16.04	11.68	15.74	5.21408	4.73506	43158	A
P. hassiacum	515	XIV	LC	u	12.34	11.85	12.12	14.03	14.64	14.04	12.1	14.24	5.14926	4.67578	39337	A
P. hassiacum	2285	XIV	LC	u	11.41	12.32	10.7	12.96	12.42	12.98	11.48	12.79	4.98927	4.52949	31292	A
P. hassiacum	2003	XIV	LC	u	12.31	11.33	12.03	13.77	13.66	13.77	11.89	13.73	5.09528	4.62642	36415	A
P. hassiacum	2606	XIV	LC	u	12.4	12.16	13.34	14.38	14.59	14.62	12.63	14.53	5.21229	4.73342	43048	A
P. hassiacum	232	XIV	LC	u	12.25	12.04	19.95	14.1	13.13	14.04	14.75	13.76	5.31301	4.82552	49717	A
P. hassiacum	1837	XIV	LC	u	12.88	12.19	12.85	15.66	15.3	14.76	12.64	15.24	5.26079	4.77777	46140	A
P. hassiacum	799	XIV	LC	u	11.33	11.78	11.27	12.15	12.8	12.91	11.46	12.62	4.97415	4.51566	30622	A
P. hassiacum	1585	XIV	LC	u	12.58	12.99	13.38	14.8	14.46	13.86	12.98	14.37	5.22855	4.74829	44061	A
P. hassiacum	1664	XIV	LC	u	12.62	12.68	13.02	14.53	14.35	15.06	12.77	14.65	5.23154	4.75102	44249	A
P. hassiacum	2188	XIV	LC	u	12.85	12.77	12.88	14.8	14.65	14.38	12.83	14.61	5.23349	4.75281	44373	A
P. hassiacum	1578	XIV	LC	u	13.25	13.17	11.95	15.6	15.5	14.69	12.79	15.26	5.2739	4.78975	47013	A
P. hassiacum	1886	XIV	LC	u	12.3	12.64	12.4	14.96	14.77	14.75	12.45	14.83	5.21837	4.73898	43424	A
P. hassiacum	2645	XIV	LC	u	11.06	11.97	11.01	13.13	13.28	13.32	11.35	13.24	5.01246	4.55069	32347	A
P. hassiacum	2338	XIV	LC	u	12.96	12.73	12.7	14.3	13.65	13.46	12.8	13.8	5.17411	4.69851	40761	A
P. hassiacum	3027	XIV	LC	u	11.47	11.18	10.18	14.16	13.88	13.92	10.94	13.99	5.03077	4.56743	33205	A
P. hassiacum	4003	XIV	LC	u	12.63	12.21	11.81	15.15	14.95	14.79	12.22	14.96	5.20845	4.72991	42812	A
P. hassiacum	4885	XIV	LC	u	12.81	12.92	12.87	14.37	14.84	14.36	12.87	14.52	5.23043	4.75	44179	A
P. hassiacum	8829	XIV	LC	u	12.57	12.58	12.62	14.33	14.48	14.18	12.59	14.33	5.19526	4.71784	42012	A
P. hassiacum	2754	XIV	LC	u	10.39	10.19	10.56	11.39	11.39	11.55	10.38	11.44	4.777	4.33539	23099	A
P. hassiacum	4532	XIV	LC	u	11.72	12.3	12.4	14.52	13.83	13.67	12.14	14.01	5.13628	4.66391	38614	A
P. hassiacum	4768	XIV	LC	u	12.93	12.79	12.81	14.97	14.79	14	12.84	14.59	5.2329	4.75227	44336	A
P. hassiacum	4601	XIV	LC	u	11.82	11.61	11.5	12.62	13.04	12.57	11.64	12.74	4.99919	4.53856	31739	A
P. hassiacum	3745	XIV	LC	u	13.25	12.76	12.53	13.75	13.39	13.33	12.85	13.49	5.15529	4.6813	39678	A
P. hassiacum	4640	XIV	LC	u	12.69	12.57	12.39	14.3	14.03	13.82	12.55	14.05	5.17234	4.69689	40657	A
P. hassiacum	3212	XIV	LC	u	11.34	11.08	11.05	13.55	12.87	12.97	11.16	13.13	4.98724	4.52763	31201	A
P. hassiacum	3012	XIV	LC	u	12.69	11.97	12.09	14.16	14.43	14.6	12.25	14.4	5.17275	4.69727	40681	A
P. hassiacum	3675	XIV	LC	u	11.97	12.33	11.52	13.25	13.67	13.81	11.94	13.58	5.08849	4.62022	36063	A
P. hassiacum	3006	XIV	LC	u	11.14	11.44	11.21	14	13.27	14.29	11.26	13.85	5.04954	4.5846	34109	A
P. hassiacum	3861	XIV	LC	u	12.03	12.27	11.48	13.49	13.08	14.27	11.93	13.61	5.08986	4.62147	36134	A
P. hassiacum	3378	XIV	LC	u	13.43	13	13.84	14.28	14.97	14.8	13.42	14.68	5.2832	4.5393	31776	A
P. hassiacum	4174	XIV	LC	u	13.08	12.71	13.32	13.43	13.22	13.53	13.04	13.39	5.16253	4.68792	40091	A
P. hassiacum	4476	XIV	LC	u	13.77	12.83	13.39	14	14.92	12.99	13.33	13.97	5.22693	4.7468	43959	A
P. hassiacum	3378	XIV	LC	u	12.63	12.21	12.11	12.54	13.89	11.88	12.32	12.77	5.05832	4.59263	34540	A
P. hassiacum	3238	XIV	LC	u	12.04	11.83	12.12	12.99	12.45	12.62	12	12.69	5.02572	4.56282	32967	A
P. hassiacum	3645	XIV	LC	u	13.63	13.59	13.21	14.65	14.65	14.73	13.48	14.68	5.28769	4.80237	47949	A
P. voigti	3347	XIV	LC	u	11.91	11.79	11.65	12.57	12.39	13.11	11.78	12.69	5.00722	4.5459	32106	A
P. voigti	708	IX	LC	u	9.97	10.74	10.53	12.42	12.24	12.4	10.41	12.35	4.85642	4.40801	25878	A
P. isselanum	10279	VI	LMC	l	11.96	12.41	12.37	8.13	8.79	8.22	12.25	8.38	4.63137	4.63137	36698	B
P. isselanum	10381	VI	LMC	l	11.84	12.1	12.29	8.35	8.25	7.91	12.08	8.17	4.59202	4.59202	34507	B
P. isselanum	10244	VI	LMC	l	11.61	11.22	11.3	7.75	7.97	8	11.38	7.91	4.49999	4.49999	29881	B
P. isselanum	56	VI	LMC	l	9.29	9.66	9.47	9.04	8.9	8.5	9.47	8.81	4.42402	4.42402	26533	B
P. hassiacum	196	XVIII	LMC	l	11.81	10.54	10.9	8.14	8.06	8	11.08	8.07	4.4933	4.4933	29570	B
P. hassiacum	636	XVIII	LMC	l	11.31	11.35	10.81	8.07	8.24	7.95	11.16	8.09	4.50296	4.50296	30021	B
P. hassiacum	625	XVIII	LMC	l	11.48	11.63	10.97	8.33	8.22	8.13	11.36	8.23	4.53788	4.53788	31706	B
P. hassiacum	714	XVIII	LMC	l	10.44	10.53	10.55	8.41	8.11	8.71	10.51	8.41	4.48175	4.48175	29041	B
P. hassiacum	436	XVIII	LMC	l	12	12.04	11.86	8.3	8.44	8.75	12	8.5	4.62497	4.62497	36332	B
P. hassiacum	2286	XVIII	LMC	l	10.35	10.64	10.35	7.46	7.41	6.61	10.45	7.16	4.31511	4.31511	22378	B
P. voigti	10304b (39)	VI	LMC	l	10.42	10.35	10.5	7.38	7.49	7.4	10.42	7.42	4.34791	4.34791	23556	B
P. voigti	10261	VI	LMC	l	10.4	10.52	10.28	7.46	6.96	7.12	10.4	7.18	4.31311	4.31311	22308	B
P. voigti	10232	VI	LMC	l	9.35	10.01	9.82	6.99	7.34	7.15	9.73	7.16	4.24372	4.24372	20014	B
P. voigti	10399	VI	LMC	l	9.3	9.39	9.06	6.7	6.55	6.71	9.25	6.65	4.11924	4.11924	16473	B
P. voigti	99	VI	LMC	l	10.47	9.78	10.42	7.73	7.3	7.42	10.22	7.48	4.33658	4.33658	23142	B
P. isselanum	574	VI	LMC	u	11.77	11.2	11.31	14.14	14.43	13.89	11.43	14.15	5.08596	4.6179	35932	B
P. isselanum	785	VI	LMC	u	11.13	11.5	10.63	13.33	14.08	13.88	11.09	13.76	5.02781	4.56473	33065	B
P. isselanum	818	VI	LMC	u	11.79	10.93	11.5	11.55	11.43	10.04	11.41	11.01	4.83329	4.38686	25036	B
P. isselanum	10235	VI	LMC	u	10.67	10.82	10.19	13.21	13.22	12.73	10.56	13.05	4.92586	4.47151	28579	B
P. hassiacum	635	XVIII	LMC	u	10.94	10.65	10.61	12.77	12.7	12.37	10.73	12.61	4.90753	4.45475	27840	B
P. hassiacum	1984	XVIII	LMC	u	10.05	11.12	11.12	13.09	12.01	12.57	10.76	12.56	4.90635	4.45367	27793	B
P. hassiacum	1228	XVIII	LMC	u	11.16	11.22	11.1	13.9	13.7	13.08	11.16	13.56	5.01946	4.55709	32673	B
P. voigti	93a	VI	LMC	u	10.35	10.55	10.71	12.13	11.3	11.59	10.54	11.67	4.8122	4.36757	24292	B
P. voigti	46	VI	LMC	u	9.85	10.15	10.15	12.16	11.87	12.72	10.05	12.25	4.8131	4.3684	24323	B
P. voigti	496	VI	LMC	u	10.11	10.17	10.17	11.79	12.04	12.47	10.15	12.1	4.81068	4.36619	24239	B
P. voigti	795	VI	LMC	u	9.86	10.31	10.15	11.03	10.52	11.5	10.11	11.02	4.71322	4.27707	21085	B
P. voigti	10288	VI	LMC	u	9.72	9.74	9.68	11.5	11.79	11.21	9.71	11.5	4.7155	4.27916	21154	B
P. voigti	10261	VI	LMC	u	11.26	11.61	11.48	13.47	12.87	12.67	11.45	13	5.00294	4.54199	31910	B
P. hassiacum	7	LII	LMC	l	12.18	12.22	12.04	9.72	9.38	9.37	12.15	9.49	4.74757	4.74757	44011	C
P. isselanum	712	XXII	LMC	l	10.22	9.86	9.8	6.12	6.04	5.79	9.96	5.98	4.087	4.087	15663	C
P. voigti	711	XXII	LMC	l	8.47	8.41	8.81	8.35	8.61	8.66	8.56	8.54	4.29186	4.29186	21579	C
P. voigti	439a	XXII	LMC	l	10.52	10.45	10.23	7.26	7.59	7.24	10.4	7.36	4.33787	4.33787	23189	C
P. voigti	36	XXII	LMC	l	9.79	9.85	9.84	6.74	6.94	7.73	9.83	7.14	4.25115	4.25115	20248	C
P. voigti	236	XXII	LMC	l	10.46	10.32	10.26	7.73	7.51	7.49	10.35	7.58	4.3625	4.3625	24100	C
P. voigti	67	XXII	LMC	l	10.37	10.22	10.96	6.53	6.91	7.22	10.52	6.89	4.28335	4.28335	21294	C
P. voigti	1	XXII	LMC	l	10.65	10.22	10.96	7.19	7.3	7.23	10.61	7.24	4.34142	4.34142	23318	C
P. voigti	?	XXII	LMC	l	11.06	11.3	11.08	9.64	10.19	10.26	11.15	10.03	4.71702	4.71702	41958	C
P. isselanum	230	XLIII	LMC	u	12.25	10.52	11.97	14.05	13.99	14.35	11.58	14.13	5.09758	4.62853	36535	C
P. voigti	1964	XXII	LMC	u	11.91	11.94	12.09	13.43	13.59	13.41	11.98	13.48	5.08445	4.61652	35855	C
P. voigti	249	XXII	LMC	u	10.38	9.47	10.17	11.03	11.13	11.37	10.01	11.18	4.71771	4.28117	21221	C
P. voigti	47	XLI	UMC	l	8.94	9.3	9.02	5.73	4.76	4.67	9.09	5.05	3.82656	3.82656	10423	D
P. isselanum	111	XXXV	UMC	l	12.03	11.5	11.93	8.88	9.73	9.07	11.82	9.23	4.69225	4.69225	40364	E
P. isselanum	281	XXXV	UMC	l	11.7	11.6	11.8	8.01	7.88	7.91	11.7	7.93	4.53024	4.53024	31329	E
P. isselanum	123a	XXXV	UMC	l	12.15	12.26	12.02	8.99	8.69	9.04	12.14	8.91	4.68368	4.68368	39826	E
P. hassiacum	276	XXXV	UMC	l	12.12	11.78	12.09	8.88	8.38	7.8	12	8.35	4.60717	4.60717	35334	E
P. isselanum	163	XXXV	UMC	l	12.83	12.36	12.71	9.6	9.43	9.31	12.63	9.45	4.78209	4.78209	46453	E
P. isselanum	92	XXXV	UMC	l	12.6	12.37	12.45	8.47	8.53	8.42	12.47	8.47	4.65986	4.65986	38369	E
P. isselanum	291	XXXV	UMC	l	12.18	12.05	11.79	6.06	6.14	6.24	12.01	6.15	4.30219	4.30219	21930	E
P. isselanum	82	XXXV	UMC	l	12.87	12.44	12.92	8.49	8.85	8.45	12.73	8.6	4.69572	4.69572	40583	E
P. isselanum	123	XXXV	UMC	l	13.83	13.96	13.65	11.9	12.51	12.51	13.81	12.31	5.1358	5.1358	80773	E
P. isselanum	246	XXXV	UMC	l	12.78	12.85	12.74	8.51	8.43	8.61	12.79	8.52	4.69108	4.69108	40290	E
P. isselanum	200	XXXV	UMC	l	12.43	12.04	11.5	8.88	8.74	9.02	11.99	8.88	4.66787	4.66787	38854	E
P. hassiacum	27	XXXV	UMC	l	9.41	9.41	8.93	6.2	6.33	6.29	9.25	6.27	4.0604	4.0604	15025	E
P. voigti	161	XXXV	UMC	l	11.05	10.94	10.87	7.53	7.73	7.53	10.95	7.6	4.42149	4.42149	26429	E
P. voigti	55	XXXV	UMC	l	9.63	9.33	9.23	6.91	6.99	7	9.4	7	4.18662	4.18662	18304	E
P. voigti	197	XXXV	UMC	l	10.51	10.63	10.37	6.88	6.91	6.69	10.5	6.83	4.2727	4.2727	20942	E
P. voigti	42	XXXV	UMC	l	10.08	10.52	10.07	7.19	6.95	6.86	10.22	7	4.27026	4.27026	20862	E
P. voigti	277	XXXV	UMC	l	10.97	10.74	10.53	7.32	7.48	7.1	10.75	7.3	4.36278	4.36278	24110	E
P. voigti	57	XXXV	UMC	l	8.98	8.56	9.35	7.1	6.96	7.12	8.96	7.06	4.14722	4.14722	17210	E
P. isselanum	260	XXXV	UMC	u	13.17	12.55	13	14.48	14.31	13	12.91	13.93	5.19205	4.71491	41819	E
P. isselanum	50	XXXV	UMC	u	12.44	12	12.4	13.27	13.3	13.84	12.28	13.47	5.10844	4.63845	37106	E
P. isselanum	67	XXXV	UMC	u	12.33	12.56	12.41	14.22	15	14.54	12.43	14.61	5.20182	4.72384	42408	E
P. isselanum	528	XXXV	UMC	u	13.04	11.92	12.8	14.16	13.92	14.39	12.59	14.16	5.18332	4.70693	41301	E
P. isselanum	36	XXXV	UMC	u	12.58	12.36	12.89	14.48	14.88	14.83	12.61	14.73	5.22438	4.74447	43798	E
P. isselanum	259	XXXV	UMC	u	12.16	12.5	12.63	14.26	14.29	14.37	12.43	14.31	5.18107	4.70487	41168	E
P. voigti	101	XXXV	UMC	u	8.38	8.56	8.49	9.86	10.16	10.5	8.48	10.17	4.45715	4.04292	14620	E
P. voigti	97a	XXXV	UMC	u	9.16	8.86	8.94	11.02	10.63	10.91	8.99	10.85	4.58028	4.15551	17435	E
P. voigti	175	XXXV	UMC	u	9.97	9.42	10.3	11.76	11.73	11.37	9.9	11.62	4.74526	4.30637	22074	E
P. voigti	176	XXXV	UMC	u	9.37	9.32	9.32	10.95	12.51	12.61	9.34	12.02	4.72088	4.28407	21318	E
P. voigti	62	XXXV	UMC	u	8.96	8.68	8.33	9.94	9.82	9.66	8.66	9.81	4.44212	4.02917	14309	E
P. voigti	60	XXXV	UMC	u	10.65	10.58	10.49	12.25	11.44	12.45	10.57	12.05	4.84708	4.39947	25534	E
P. voigti	312	XXXV	UMC	u	8.92	9.52	8.91	10.51	10.5	10.24	9.12	10.42	4.5542	4.13166	16796	E
P. isselanum	4202	Leo I	UMC	l	10.64	10.53	10.74	8.47	8.27	8.17	10.64	8.3	4.48088	4.48088	29001	F
P. voigti	4208	Leo I	UMC	l	9.77	9.8	9.92	6.88	6.73	6.9	9.83	6.84	4.20823	4.20823	18933	F
P. isselanum	3918	Leo I	UMC	u	12.29	12.03	11.5	15.23	15.4	15.1	11.94	15.24	5.20382	4.72567	42529	F
P. isselanum	3299	Leo III	UMC	l	12.75	12.97	13.38	9.32	9.13	9.38	13	9.28	4.79281	4.79281	47238	G
P. voigti	419	Leo III	UMC	l	8.39	8.46	8.36	6.37	6.57	6.35	9.4	7.43	4.24624	4.24624	20093	G
P. voigti	?	Leo III	UMC	l	9.22	9.53	9.42	6.53	6.73	6.72	9.39	6.66	4.13576	4.13576	16905	G
P. voigti	3919	Leo III	UMC	l	7.89	7.47	8.21	9.44	9.06	9.28	7.86	9.26	4.28749	4.28749	21432	G
P. voigti	3468	Leo III	UMC	u	9.77	9.57	9.54	12.56	13.19	12.75	9.63	12.83	4.81667	4.37166	24447	G
P. isselanum	34	IV (unclear)	?	u	13.13	12.6	12.88	12.84	13.45	13.46	12.87	13.25	5.1389	4.66631	38758	(not included)
	Mean	Minimum	First Quartile	Median	Third Quartile	Maximum	n
LC	37410	19362	31355	39219	44010	52839	77
LMC	27476	15663	22325	25784	32484	44011	40
UMC	30192	10423	19223	25981	40528	47238	40
UC	-	-	-	-	-	-	-
	Welch's T-test	Mann-Whitney-U-test		F-test for variance
LC - LMC	P < 0,0001	P < 0,0001		P = 0,0147
LMC - UMC	P = 0,2659	P = 0,7435		P < 0,0001
UMC - UC	-	-		-

## Sheet: Lophiodon
Species	Collection number	Stratigraphic level	Coal seam	M1 position	Length 1	Length 2	Length 3	Width 1	Width 2	Width 3	Length mean	Width mean	Ln crown area (mm^2)	Ln M1 normalized crown area (mm^2)	body mass (in g)	Code
L. sp.	15	XIV	LC	l	17.02	17.86	17.71	12.41	12.93	11.82	17.53	12.39	5.38082	5.38082	118492	A
L. tapirotherium	?	XIV	LC	l	18.15	18.18	18.71	11.65	11.72	11.64	18.35	11.67	5.36663	5.36663	115891	A
L. tapirotherium	1545	XIV	LC	l	17.5	17.84	18.92	12.52	13.08	12.95	18.09	12.85	5.44872	5.44872	131768	A
L. sp.	2972	XIV	LC	l	18.14	17.33	18.52	11.77	12.44	12.42	18	12.21	5.39263	5.39263	120701	A
L. tapirotherium	184	XIV	LC	l	17.11	18.11	17.71	11.65	11.51	11.59	17.64	11.58	5.31944	5.31944	107647	A
L. tapirotherium	4776	XIV	LC	l	15.62	17.61	19.47	12.6	13.78	13.87	17.57	13.42	5.46294	5.46294	134732	A
L. tapirotherium	1765	XIV	LC	l	18.3	17.24	17.11	11.94	11.77	11.43	17.55	11.71	5.32549	5.32549	108670	A
L. tapirotherium	824	XIV	LC	l	17.53	17.09	16.59	13.07	12.88	13.32	17.07	13.09	5.40919	5.40919	123868	A
L. tapirotherium	146	XI	LC	l	19.82	19.77	19.47	13.02	12.69	13.15	19.69	12.95	5.54119	5.54119	152270	A
L. tapirotherium	5139	XIV	LC	u	19.96	21.23	19.35	21.74	22.04	22.65	20.18	22.14	6.10207	5.54678	153608	A
L. remensis	3210	XIV	LC	u	17	16.5	17	23.2	22	23	16.83	22.73	5.94683	5.42742	127451	A
L. tapirotherium	6	XIV	LC	u	15.26	14.07	14.47	18.61	19.11	18.06	14.6	18.59	5.60363	5.16353	84353	A
L. tapirotherium	2892	XIV	LC	u	18.09	17.42	18.01	22.28	22.69	22.69	17.84	22.55	5.99717	5.46613	135404	A
L. tapirotherium	753+702	XIV	LC	u	18.63	18.3	18.9	22.38	22.31	22.03	18.61	22.24	6.0256	5.48798	140113	A
Lophiodon sp.	1738	XIV	LC	u	17	16	16.5	19.5	19	19.3	16.5	19.26	5.76139	5.28483	101975	A
L. buchsovillanum	45	VI	LMC	l	22.45	22.93	23.3	14.52	14.61	14.42	22.89	14.52	5.80622	5.80622	230482	B
L. buchsovillanum	10584	VI	LMC	l	22.6	22.52	23.65	14.71	16.21	15.7	22.92	15.54	5.87544	5.87544	256833	B
L. sp.	52	VI	LMC	l	23.01	23.32	23.51	15	14.42	15.14	23.28	14.85	5.8456	5.8456	245124	B
L. sp.	10556	VI	LMC	l	17.08	18.79	18.3	20.49	21.1	20.56	18.06	20.72	5.92479	5.92479	277443	B
L. sp.	10542	VI	LMC	l	16.93	16.05	17.7	11.09	10.55	12.22	16.89	11.29	5.25065	5.25065	96666	B
L. tapirotherium	471	VI	LMC	l	16.24	16.95	16.94	12.23	12.52	12.31	16.71	12.35	5.32967	5.32967	109382	B
L. tapirotherium	10574a	VI	LMC	l	18.43	18.14	18.14	11.66	11.34	11.65	18.24	11.55	5.35029	5.35029	112968	B
L. tapirotherium	10279q	VI	LMC	l	19.55	19.2	18.96	13.11	13.75	13.58	19.24	13.48	5.55818	5.55818	156372	B
L. tapirotherium	10309a	VI	LMC	l	19.41	19.2	19.38	12.86	12.74	12.82	19.33	12.81	5.5119	5.5119	145452	B
L. tapirotherium	473	VI	LMC	l	19.23	18.77	18.83	13.49	14.33	14.02	18.94	13.95	5.57674	5.57674	160979	B
L. tapirotherium	539	XVIII	LMC	l	22.74	23.28	23.85	15.84	15.83	15.7	23.29	15.79	5.9074	5.9074	270000	B
L. sp.	1331	XVIII	LMC	l	19.77	20.41	19.88	14.75	13.98	14.38	20.02	14.37	5.66188	5.66188	183907	B
L. tapirotherium	471	XVIII	LMC	l	20.22	20.3	21.25	12.2	12.01	12.19	20.59	12.13	5.5205	5.5205	147423	B
L. tapirotherium	521	XVIII	LMC	l	16.84	17.35	17.05	12.25	12.23	12.43	17.08	12.3	5.34749	5.34749	112473	B
L. tapirotherium	1431	XVIII	LMC	l	18.88	19.25	19.87	13.02	12.85	13.45	19.33	13.11	5.53505	5.53505	150816	B
L. buchsovillanum	43	VI	LMC	u	25.71	25.29	25.17	27.62	28.21	28.47	25.39	28.1	6.57013	5.90667	269691	B
L. tapirotherium	252	VI	LMC	u	19.69	20.51	20.23	19.59	21.16	21.12	20.14	20.62	6.02898	5.49058	140683	B
L. tapirotherium	32	VI	LMC	u	18.94	17.36	15.54	20.85	16.65	19.26	17.28	18.92	5.78978	5.30666	105516	B
L. tapirotherium	10245b	VI	LMC	u	15.34	14.91	15.03	18.57	18.4	17.97	15.09	18.31	5.62149	5.17726	86184	B
L. remensis	1	XLIII	LMC	u	20	20.5	20.5	22	22	21.5	20.33	21.83	6.09537	5.54163	152377	B
L. tapirotherium	102452	VI	LMC	u	15.46	15.96	15.96	16.88	16.41	16.35	15.79	16.55	5.56575	5.1344	80596	B
L. tapirotherium	10578	VI	LMC	u	19.1	18.93	18.59	22.19	23.12	22.22	18.87	22.51	6.05152	5.50792	144550	B
L. sp.	?	XVIII	LMC	u	19.19	19.62	19.85	23.23	23.08	22.56	19.55	22.96	6.10673	5.55037	154473	B
L. tapirotherium	277	XVIII	LMC	u	19.15	18.41	19.13	26.41	27.74	24.6	18.9	26.25	6.20682	5.62732	174230	B
L. sp.	1	LII	LMC	l	23.12	23.18	23	17.23	16.52	17.35	23.1	17.03	5.9748	5.9748	300016	C
L. sp.	2	LII	LMC	l	23.35	23.08	23.05	14.05	15.09	14.74	23.16	14.63	5.8255	5.8255	237537	C
L. sp.	42	LII	LMC	l	18.51	19.46	18.27	11.88	14.03	13.58	18.75	13.16	5.50838	5.50838	144654	C
L. sp.	601	XXII	LMC	l	18.39	17.95	17.84	11.66	11.59	11.68	18.06	11.64	5.34815	5.34815	112591	C
L. sp.	?	XXII	LMC	l	21.31	20.73	21.07	12.23	12.34	12.14	21.04	12.24	5.55114	5.55114	154659	C
L. buchsovillanum	8026	LIX	UMC	l	22.87	24.93	22.8	15.04	13.44	13.65	23.53	14.04	5.80018	5.80018	228316	D
L. buchsovillanum	10	XLI	UMC	l	26.35	26.32	25.82	16.91	16.4	16.61	26.16	16.64	6.07604	6.07604	351484	D
L. tapirotherium	338	VII	UMC	u	20.48	18.82	18.1	21.6	22.29	22.34	19.13	22.08	6.09219	5.53919	151795	D
L. sp.	?	XXXVIII	UMC	l	16.3	17.03	16.51	12.06	11.58	11.49	16.61	11.71	5.27043	5.27043	99703	E
L. sp.	478	XXXV	UMC	l	18.32	18.05	19	12.18	12.27	12.28	18.46	12.24	5.42031	5.42031	126042	E
L. sp.	47	XXXV	UMC	l	18.18	18.51	18.35	11.49	11.65	11.66	18.35	11.6	5.36063	5.36063	114810	E
L. remensis	219	XXXV	UMC	l	16.58	16.9	17.04	11.09	10.52	11.18	16.84	10.93	5.20981	5.20981	90685	E
L. sp.	537b	XXXV	UMC	l	22.51	22.6	22.36	14.94	14.28	13.98	22.49	14.4	5.78031	5.78031	221329	E
L. sp.	6	XXXIII	UMC	l	19.05	19.11	18.69	13.19	13.08	13.24	18.95	13.17	5.51974	5.51974	147248	E
L. sp.	30	XXXV	UMC	l	23.51	23.21	22.21	14.09	14.51	13.47	22.98	14.02	5.77511	5.77511	219536	E
Lophiodon sp.	3	XXXV	UMC	l	17.69	17.8	17.54	12.54	12.28	13.49	17.68	12.77	5.41952	5.41952	125885	E
Lophiodon sp.	78	XXXV	UMC	l	18.7	17.62	17.28	13.05	13.02	12.97	17.87	13.01	5.44889	5.44889	131803	E
Lophiodon sp.	473	XXXV	UMC	l	18.45	19.09	19.13	12.72	12.86	13.34	18.89	12.97	5.50126	5.50126	143053	E
Lophiodon sp.	305	XXXV	UMC	l	20.13	19.54	20.41	14.12	12.22	12.83	20.03	13.06	5.56678	5.56678	158489	E
L. buchsowillanum	69	XXXVIII	UMC	l	23.31	24.37	23.71	15.07	15.57	15.13	23.8	15.26	5.89493	5.89493	264783	E
L. sp.	28b	XXXV	UMC	u	19.39	17.47	18.45	20.66	19.97	21.16	18.44	20.6	5.9398	5.42201	126378	E
L. sp.	103	XXXV	UMC	u	22.01	21.47	21.74	25.97	27.59	25.98	21.74	26.51	6.35668	5.74255	208637	E
L. buchsovillanum	16a	XXXVIII	UMC	u	22.64	22.09	23.1	26.1	23.71	24.61	22.61	24.81	6.32963	5.72175	201960	E
L. sp.	124	XXXV	UMC	u	16.27	16.81	16.57	17.57	16.67	17.13	16.55	17.12	5.64665	5.19661	88831	E
L. cuvieri	24a	XXXIII	UMC	u	19.76	19.67	19.31	24.25	24.18	24.7	19.58	24.38	6.16827	5.59768	166338	E
L. sp.	103	XXXV	UMC	u	19.91	19.53	19.7	23.27	23.17	23.55	19.71	23.33	6.13086	5.56892	159020	E
L. buchsovillanum	82d	XXXV	UMC	u	20.33	20.15	20.23	24.38	24.24	24.36	20.24	24.33	6.19937	5.6216	172677	E
L. buchsovillanum	573a	XXXV	UMC	u	20.5	20	21	25	25	25.5	20.5	25.17	6.24607	5.6575	182651	E
L. buchsovillanum	82c	XXXV	UMC	u	25.25	24.77	25.27	29.1	28.2	30.16	25.1	29.15	6.59532	5.92604	277985	E
L. sp.	290	XXXVI	UMC	u	20.29	19.82	18.71	24.85	24.71	25.84	19.61	25.13	6.2001	5.62216	172829	E
L. sp.	53	XXXVI	UMC	u	12.47	12.64	13.18	16.68	17.99	18.67	12.76	17.78	5.42438	5.0257	67996	E
L. remensis	64	XXXVII	UMC	u	19	20	20	21	20	20.3	19.67	20.43	5.9961	5.4653	135230	E
L. ceciliensis	3065	Cecilie IV	UMC	l	20.61	20.79	20.84	12.47	10.69	11.59	20.75	11.58	5.4818	5.4818	138766	F
L. sp.	3864	Leo I	UMC	l	19.72	18.91	19.62	12.38	11.52	11.74	19.42	11.88	5.44116	5.44116	130219	F
L. sp.	3866	Leo I	UMC	l	16.27	16.1	15.94	10.97	11.16	10.36	16.1	10.83	5.16112	5.16112	84036	F
L. sp.	3845	Leo I	UMC	l	25.17	24.83	24.38	17.75	20.6	18.76	24.79	19.04	6.15698	6.15698	398920	F
L. tapirotherium	10273	Cecilie IV	UMC	u	17.33	17.41	17.7	20.21	20.36	20.82	17.48	20.46	5.87953	5.37567	117541	F
L. tapirotherium	3856	Leo I	UMC	u	17.8	17.12	16.92	21.74	20.45	21.53	17.28	21.24	5.90544	5.3956	121262	F
L. tapirotherium	8006	Leo III	UMC	l	20.55	22.28	22.36	14.38	15.83	13.97	21.73	14.73	5.76857	5.76857	217302	G
L. tapirotherium	8022	Leo VII	UMC	l	16.83	16.47	16.64	12.96	12.24	12.2	16.65	12.47	5.33571	5.33571	110420	G
L. tapirotherium	3822	Leo	UMC	u	17.06	18.18	17.23	22.91	21.74	22.95	17.49	22.53	5.97648	5.45021	132076	G
L. tapirotherium	3677	Leo III	UMC	u	16.89	17.54	17.86	21.49	19.95	20.52	17.43	20.65	5.88591	5.38058	118447	G
L. sp.	109b	VIII	OHM	l	19.88	19.98	20.15	12.69	13.18	12.8	20	12.89	5.55218	5.55218	154913	H
L. tapirotherium	10506	VIII	OHM	l	22.37	23.17	22.05	13.04	13.42	14.76	22.53	13.74	5.73515	5.73515	206236	H
L. tapirotherium	3674	Cecilie I	OHM	l	21.74	21.89	22.12	13.53	13.36	13.67	21.92	13.52	5.69157	5.69157	192649	H
L. sp.	?	CUS/1	OHM	l	23	25.33	22.92	15.09	16.73	15.64	23.75	15.82	5.92884	5.92884	279208	H
L. cuvieri	3858	Cecilie I	OHM	l	24.85	24.61	23.93	19.88	19.95	18.59	24.46	19.47	6.16592	6.16592	404538	H
Lophiodon sp.	?	CUS/1	OHM	l	23	25.33	22.92	15.09	16.73	15.64	23.75	15.82	5.92887	5.92887	279220	H
L. ceciliense	3676	Cecilie I	OHM	u	24.51	25.12	24.7	27.82	26.42	26.66	24.78	26.97	6.50477	5.85642	249305	H
L. tapirotherium	3602	Cecilie V	UC	l	20.69	20.95	19.1	13.68	13.1	12.91	20.25	13.23	5.59065	5.59065	164519	I
L. tapirotherium	?	Cecilie V	UC	l	17.67	17.22	15.9	9.67	10.68	10.18	16.93	10.18	5.14953	5.14953	82525	I
L. remensis	?	Cecilie V	UC	l	23.4	24.65	24.23	17.69	15.04	17	24.09	16.58	5.98999	5.98999	307227	I
L. tapirotherium	3675	Cecilie V	UC	l	21.89	22.66	21.47	15.44	16.71	18.35	22.01	16.83	5.91466	5.91466	273084	I
L. sp.	3817	Cecilie V	UC	l	19.02	21.25	18.62	16.17	16	14.24	19.63	15.47	5.71597	5.71597	200142	I
L. tapirotherium	3857	Cecilie V	UC	l	21.72	21.25	21.26	16.3	15.77	15.68	21.41	15.92	5.83144	5.83144	239756	I
L. sp.	3853	Cecilie V	UC	l	23.53	23.33	23.5	15.12	16.03	15.68	23.45	15.61	5.90277	5.90277	268051	I
L. tapirotherium	3230	Cecilie V	UC	l	22.74	23.28	23.85	15.84	15.83	15.7	23.29	15.79	5.9074	5.9074	270000	I
L. sp.	3213	Cecilie V	UC	u	20.63	19.84	19.78	26.94	26.92	26.27	20.08	26.71	6.28477	5.68726	191352	I
L. tapirotherium	3679	Cecilie V	UC	u	19.91	22.09	22.73	23.44	24.72	22.45	21.58	23.54	6.23046	5.6455	179255	I
L. sp.	3020	Cecilie V	UC	u	19.55	21.25	22	24.83	24.14	25.01	20.93	24.66	6.24636	5.65773	182715	I
	Mean	Minimum	First Quartile	Median	Third Quartile	Maximum	n
LC	123769	84353	108670	123868	135404	153608	15
LMC	169451	80596	112779	152377	234009	300016	29
UMC	164986	67996	119854	143053	205298	277985	37
UC	229150	82525	181850	222996	274615	307227	18
	Welch's T-test	Mann-Whitney-U-test		F-test for variance
LC - LMC	P < 0,001	P = 0,0097		P = 0,023
LMC - UMC	P = 0,7890	P = 0,5829		P = 0,4233
UMC - UC	P = 0,0037	P < 0,001		P = 0,696

## Sheet: Correction
Propalaeotherium
Collection number	Stratigraphic level	Coal seam	M1 position	Length 1	Length 2	Length 3	Width 1	Width 2	Width 3	Length mean	Width mean	crown area (mm^2)
4007	XIV	UK	l	12.61	12.58	12.74	9.44	9.38	9.45	12.64	9.42	119.01
4007	XIV	UK	u	12.67	12.12	12.55	14.24	13.74	14	12.45	13.99	174.17
1311	XIV	UK	l	12.68	12.68	12.77	9.16	9.02	9.13	12.71	9.1	115.66
1311	XIV	UK	u	12.01	12.26	11.95	14.8	14.62	14.5	12.07	14.64	176.7
1379	XIV	UK	l	11.54	12.12	11.55	8.34	8.33	8.61	11.74	8.43	98.97
1379	XIV	UK	u	12.86	12.56	11.98	13.95	13.96	14.03	12.46	13.98	174.19
8829	XIV	UK	l	10.86	11.01	11.04	7.7	7.79	7.73	10.97	7.74	84.91
8829	XIV	UK	u	11.8	12.12	12.29	12.89	12.39	13.21	12.07	12.83	154.86
818	VI	UMK	l	10.98	10.47	10.36	8.16	7.22	7.3	10.6	7.56	80.14
818	VI	UMK	u	11.79	10.93	11.5	11.55	11.43	10.04	11.41	11.01	125.62
1228a+b	XVIII	UMK	l	10.67	11.34	11.81	9.38	9.46	9.42	11.26	9.42	106.07
1228a+b	XVIII	UMK	u	10.54	11.01	11.15	13.24	13.29	12.62	10.9	13.05	142.25
147	XXXVII	OMK	l	9.93	10.77	9.96	7.87	7.71	8.12	10.22	7.9	80.74
147	XXXVII	OMK	u	9.66	9.63	10.12	10.89	11.25	11.2	9.8	11.11	108.9
4208	Leo I	OMK	l	9.59	9.46	9.49	6.32	6.95	7.18	9.51	6.82	64.86
4208	Leo I	OMK	u	10.37	9.36	9.27	12.48	12.19	10.36	9.67	11.68	112.94
P. sudrei (Remy et al 2016)	-	-	l							10.2	7.4	75.48
P. sudrei (Remy et al 2016)	-	-	u							10.6	12.3	130.38
transfer function
Y=0,9144*X-0,0327
y is lower m1 crown area
x is upper M1 crown area
coefficient of determination
0.6902
Lophiodon
Collection number	Stratigraphic level	Coal seam	M1 position	Length 1	Length 2	Length 3	Width 1	Width 2	Width 3	Length mean	Width mean	crown area (cm^2)
78	XXXV	UMC	l	18.7	17.62	17.28	13.05	13.02	12.97	17.87	13.01	232.5
78	XXXV	UMC	u	20.29	19.15	18.96	21.73	20.92	21.02	19.47	21.22	413.15
473	XXXV	UMC	l	18.45	19.09	19.13	12.72	12.86	13.34	18.89	12.97	245.07
473	XXXV	UMC	u	18.36	18.04	18.43	23.93	23.39	22.22	18.28	23.18	423.65
305	XXXV	UMC	l	20.13	19.54	20.41	14.12	12.22	12.83	20.03	13.06	261.48
305	XXXV	UMC	u	18.01	18.47	17.48	21.23	21.15	20.25	17.99	20.88	375.5
69	XXXVIII	UMC	l	23.31	24.37	23.71	15.07	15.57	15.13	23.8	15.26	363.06
69	XXXVIII	UMC	u	21.14	19.32	21.51	28.63	28.32	28.3	20.66	28.42	586.99
3817	Cecilie V	UMC	l	19.02	21.25	18.62	16.17	16	14.24	19.63	15.47	303.68
3817	Cecilie V	UMC	u	24.13	24.54	24.75	27.61	27.02	26.97	25.84	27.2	702.76
CUS/1	Cecilie	UMC	l	23	25.33	22.92	15.09	16.73	15.64	23.75	15.82	375.73
CUS/1	Cecilie	UMC	u	23.35	22.57	23.1	25.4	25.52	26	23.01	25.64	589.89
3	XXXV	UMC	l	19.2	18.5	19.4	13.5	13.7	14	19.03	13.73	261.28
3	XXXV	UMC	u	22	22.5	22.8	25	27.3	27.3	22.43	26.53	595.07
Lophiodon munieri (Heller 1933)	?	?	l	-	-	-	-	-	-	25.6	15.9	407.04
Lophiodon munieri (Heller 1933)	?	?	u	-	-	-	-	-	-	26	27.5	715
Eolophiodon (Robinet et al 2015)	-	-	l	-	-	-	-	-	-	16.45	11.425	187.94
Eolophiodon (Robinet et al 2015)	-	-	u	-	-	-	-	-	-	17.25	20.625	355.78
transfer function
Y=0,7689*X+0,8549
y is lower M1 crown area
x is upper M1 crown area
coefficient of determination
0.6655
